# Supplementary material for: Real-Time Control of a Focus Tunable Lens for Presbyopia Correction Using Ciliary Muscle Biopotentials and Artificial Neural Networks
Source: Bioengineering (Basel). 2025 Nov 10;12(11):1228. doi: 10.3390/bioengineering12111228 (PMC12649865; doi:10.3390/bioengineering12111228)
Supplement: Supplementary file 1 [file bioengineering-12-01228-s001.zip]

Archive with 1 entries (1 files):
- bioengineering-3934253-supplementary.mkv
